# Supplementary material for: Transcriptions of ACO and ACS genes are involved in nitrate-dependent root growth of maize seedlings
Source: Front Plant Sci. 2025 May 2;16:1566213. doi: 10.3389/fpls.2025.1566213 (PMC12081380; doi:10.3389/fpls.2025.1566213)
Supplement: Supplementary file 3 [file Table2.xlsx]

## Sheet: Table S1
Table S1. Primers used in this research.
gene_id	gene_name	primerF	primerR
Zm00001d002592	acs2	CAGTCCCCGATGGTTCAC	GTACGGATGTACGGGCACAC
Zm00001d026060	acs7	TCCACGCCAGCTAGGTAGTC	CAGTCATGTGAGGGCACAAC
Zm00001d039487	acs1	ACGTGGAACAAGGAAACGAC	CAATGACGTAATTTACCCTCCAA
Zm00001d045479	acs3	GGATGGTTCAGGTGTTGCTT	GCGTTTCAACGTTTGGATTT
Zm00001d000163	acco7	1284 ATCTATGGTCAACGGGTGC	TTAGTGAAAGCCGCCACA
Zm00001d004718 or Zm00001d004719	acco6	1011 TCAAGCAGAAGTTCCAGGC	TGAATAGTTATGTAGGCTCGCAT
Zm00001d005927	acco#	125 TCCTGAGCTGCTTCGAAGA	TGTAGCCCTTGTCCAGCC
Zm00001d005927	acco#	453 CAATGGAACCTACAGGAGCAT	GCTGGGCAGATTATGGCA
Zm00001d011208	acco5	CGACTACTACCAGGGCACC	GAACAAGAAGCAAGCAGCAA
Zm00001d015860	acco#	259 TTCGTAGGCGTCAAGGTG	AGCGTCAGTGTGCTCCCT
Zm00001d018211	acco35	GAGCTTCGTGTTCGAGGACT	CGGAAGGCAGTCTTTCTCAC
Zm00001d020686	acco2	CCGAGCTCTGGCTTACTGTT	GTCTCGGATTCCGGTAGTGA
Zm00001d024843	acco31	TCGCATCCTTCTACAACCC 58.7	GCCTGGAACTTCTGCTTG 57.0
Zm00001d024851+Zm00001d024850	acco4	752 TTGCCTCCTTCTACAACCCG	GCTTGGAACTTCTGCTTGACA
Zm00001d024852	acco3	1005 GTCGGGCACTCTGATAAAGAC	CACGCTCAACACGATGAAAC
Zm00001d024853	acco15	990 CGCCAAGCACAAGTTCC	TTATGCCGCTGGAGATGA
Zm00001d036955	acco1	837 CGATAAGGTATTTAGGTTCCAGACT	TCTACGCACTGATGCAGTATTG
Zm00001d046848	acco#	812 AGAGGCGTTTTCTAAACCTTCC	AGCGTCAGTGTGCTCCCTG
Zm00001d052136	acco20	CACCGCGTGAGCACATAATA	TACAGGCACATGGCTCTTCA
Zm00001d048514	FPGS	ATCTCGTTGGGGATGTCTTG	AGCACCGTTCAAATGTCTCC

## Sheet: Table S2_
Table S2. Results of GSEA of transcriptome of maize in response to nitrate treatment.
GS	GS DETAILS	SIZE	ES	NES	NOM p-val	FDR q-val	FWER p-val	RANK AT MAX	LEADING EDGE
17.1	.Protein_biosynthesis.ribosome_biogenesis	442	0.746398	2.64045	0	0	0	6062	tags=75%, list=19%, signal=91%
25.1	.Nutrient_uptake.nitrogen_assimilation	40	0.680695	1.88927	0	0.00221165	0.005	2934	tags=45%, list=9%, signal=49%
11.5	.Phytohormone_action.ethylene	44	0.634053	1.78017	0	0.019123	0.065	4476	tags=34%, list=14%, signal=39%
13.2	.Cell_cycle_organisation.DNA_replication	98	0.56233	1.77304	0	0.015423	0.07	7482	tags=53%, list=23%, signal=69%
12.1	.Chromatin_organisation.histones	76	0.578997	1.76037	0	0.014944	0.084	7610	tags=54%, list=23%, signal=70%
25.3	.Nutrient_uptake.phosphorus_assimilation	19	0.708591	1.71626	0.00149477	0.0240818	0.157	2575	tags=32%, list=8%, signal=34%
11.1	.Phytohormone_action.abscisic_acid	142	0.516121	1.69132	0	0.0290411	0.205	4488	tags=29%, list=14%, signal=33%
5.4	.Lipid_metabolism.sphingolipid_biosynthesis	56	0.568133	1.6895	0.00124224	0.0257439	0.208	3137	tags=29%, list=10%, signal=32%
23.2	.Protein_translocation.mitochondrion	45	0.596066	1.68133	0.00265252	0.0256207	0.227	9808	tags=71%, list=30%, signal=102%
17.2	.Protein_biosynthesis.aminoacyl-tRNA_synthetase_activities	67	0.549542	1.66456	0.0012285	0.0286414	0.279	8896	tags=58%, list=27%, signal=80%
17.5	.Protein_biosynthesis.translation_elongation	38	0.595289	1.63635	0	0.0380907	0.383	5045	tags=50%, list=16%, signal=59%
17.7	.Protein_biosynthesis.organelle_machinery	141	0.486052	1.59916	0.00114548	0.0530009	0.52	8721	tags=52%, list=27%, signal=71%
21.4	.Cell_wall_organisation.cell_wall_proteins	131	0.488196	1.58359	0.00111607	0.0578076	0.566	5696	tags=33%, list=18%, signal=40%
26.8	.External_stimuli_response.pathogen	73	0.521721	1.57458	0.00125945	0.0598519	0.608	7500	tags=38%, list=23%, signal=50%
9.1	.Secondary_metabolism.terpenoids	90	0.478161	1.50639	0.00603865	0.111451	0.849	6762	tags=32%, list=21%, signal=41%
2.1	.Cellular_respiration.glycolysis	42	0.538719	1.50241	0.0160643	0.108586	0.859	6103	tags=48%, list=19%, signal=59%
3.3	.Carbohydrate_metabolism.trehalose_metabolism	15	0.654587	1.49515	0.0484375	0.110093	0.871	6713	tags=67%, list=21%, signal=84%
17.4	.Protein_biosynthesis.translation_initiation	84	0.483046	1.49192	0.0094451	0.107139	0.879	9387	tags=57%, list=29%, signal=80%
26.9	.External_stimuli_response.symbiont	33	0.544854	1.46191	0.0450205	0.133049	0.938	5785	tags=33%, list=18%, signal=40%
5.5	.Lipid_metabolism.phytosterol_biosynthesis	34	0.533679	1.45073	0.05	0.142142	0.954	8897	tags=53%, list=27%, signal=73%
26.1	.External_stimuli_response.light	22	0.576733	1.41981	0.0669578	0.177559	0.982	7226	tags=55%, list=22%, signal=70%
24.3	.Solute_transport.channels	169	0.427803	1.41621	0.0099889	0.175146	0.985	3676	tags=21%, list=11%, signal=23%
10.3	.Redox_homeostasis.low-molecular-weight_scavengers	41	0.5056	1.40423	0.0628272	0.184819	0.987	5765	tags=37%, list=18%, signal=44%
9.2	.Secondary_metabolism.phenolics	47	0.481362	1.36885	0.0726552	0.233192	0.998	4957	tags=36%, list=15%, signal=43%
20.3	.Cytoskeleton_organisation.actin_and_tubulin_folding	32	0.513987	1.36433	0.08078	0.231603	0.998	11130	tags=66%, list=34%, signal=100%
4.1	.Amino_acid_metabolism.biosynthesis	209	0.40223	1.35362	0.0172786	0.240649	0.999	5781	tags=27%, list=18%, signal=32%
23.5	.Protein_translocation.nucleus	90	0.429607	1.34494	0.0630303	0.248182	1	11855	tags=58%, list=36%, signal=91%
5.1	.Lipid_metabolism.fatty_acid_biosynthesis	139	0.410177	1.33929	0.0305776	0.24853	1	6435	tags=35%, list=20%, signal=44%
4.2	.Amino_acid_metabolism.degradation	69	0.435659	1.33284	0.0689223	0.251767	1	5109	tags=26%, list=16%, signal=31%
50.1	.Enzyme_classification.EC_1_oxidoreductases	455	0.379466	1.32749	0.0040568	0.252941	1	4921	tags=25%, list=15%, signal=29%
3.9	.Carbohydrate_metabolism.oxidative_pentose_phosphate_pathway	19	0.54882	1.32235	0.130499	0.254313	1	7779	tags=53%, list=24%, signal=69%
24.4	.Solute_transport.porins	22	0.53128	1.30601	0.125567	0.27694	1	7252	tags=50%, list=22%, signal=64%
11.3	.Phytohormone_action.brassinosteroid	68	0.43072	1.29711	0.101138	0.285779	1	7129	tags=31%, list=22%, signal=39%
10.1	.Redox_homeostasis.reactive_oxygen_generation	15	0.55801	1.2959	0.16821	0.279533	1	2626	tags=27%, list=8%, signal=29%
2.4	.Cellular_respiration.oxidative_phosphorylation	141	0.389917	1.28526	0.0698198	0.29139	1	10527	tags=43%, list=32%, signal=64%
3.1	.Carbohydrate_metabolism.sucrose_metabolism	67	0.42626	1.27336	0.105328	0.306638	1	3191	tags=24%, list=10%, signal=26%
7.12	.Coenzyme_metabolism.tetrapyrrol_biosynthesis	74	0.412807	1.26242	0.117429	0.320843	1	5202	tags=24%, list=16%, signal=29%
16.6	.RNA_processing.tRNA_modification	70	0.41968	1.25523	0.122166	0.327453	1	8188	tags=43%, list=25%, signal=57%
21.3	.Cell_wall_organisation.pectin	111	0.378945	1.21043	0.145977	0.419054	1	5832	tags=25%, list=18%, signal=31%
3.12	.Carbohydrate_metabolism.plastidial_glycolysis	20	0.477044	1.18284	0.265625	0.480046	1	9007	tags=50%, list=28%, signal=69%
11.1	.Phytohormone_action.abscisic_acid	58	0.384229	1.14653	0.246867	0.569825	1	3387	tags=22%, list=10%, signal=25%
16.3	.RNA_processing.ribonuclease_activities	27	0.443969	1.13988	0.276204	0.575719	1	11354	tags=63%, list=35%, signal=97%
11.2	.Phytohormone_action.auxin	71	0.37261	1.1298	0.270101	0.591147	1	5226	tags=23%, list=16%, signal=27%
24.1	.Solute_transport.primary_active_transport	216	0.328623	1.11529	0.250807	0.618996	1	7537	tags=35%, list=23%, signal=45%
12.2	.Chromatin_organisation.histone_chaperone_activities	28	0.419527	1.09286	0.33986	0.672895	1	6381	tags=36%, list=20%, signal=44%
13.5	.Cell_cycle_organisation.organellar_DNA_replication	32	0.405944	1.08259	0.343618	0.690661	1	6981	tags=38%, list=21%, signal=48%
16.9	.RNA_processing.mRNA_sequestration	42	0.382111	1.07791	0.351752	0.690566	1	6841	tags=26%, list=21%, signal=33%
10.4	.Redox_homeostasis.hydrogen_peroxide_removal	36	0.385536	1.05138	0.392573	0.757687	1	6591	tags=25%, list=20%, signal=31%
50.3	.Enzyme_classification.EC_3_hydrolases	314	0.299198	1.04463	0.37577	0.763965	1	6045	tags=20%, list=19%, signal=25%
26.4	.External_stimuli_response.temperature	25	0.408287	1.04155	0.404871	0.757556	1	5720	tags=32%, list=18%, signal=39%
23.1	.Protein_translocation.chloroplast	54	0.357196	1.03664	0.411384	0.758229	1	9513	tags=46%, list=29%, signal=65%
50.6	.Enzyme_classification.EC_6_ligases	40	0.373609	1.03408	0.417227	0.751281	1	7573	tags=40%, list=23%, signal=52%
19.4	.Protein_homeostasis.proteolysis	331	0.293962	1.02107	0.429607	0.77467	1	5920	tags=21%, list=18%, signal=26%
18.1	.Protein_modification.glycosylation	59	0.344676	1.0156	0.44186	0.777029	1	10182	tags=42%, list=31%, signal=62%
1.2	Photosynthesis.calvin_cycle	44	0.357577	1.01364	0.452163	0.768387	1	9007	tags=36%, list=28%, signal=50%
16.12	.RNA_processing.organelle_machinery	108	0.309124	0.989438	0.501779	0.824081	1	9290	tags=47%, list=29%, signal=66%
21.6	.Cell_wall_organisation.lignin	35	0.35622	0.963292	0.51763	0.884226	1	1724	tags=20%, list=5%, signal=21%
50.5	.Enzyme_classification.EC_5_isomerases	36	0.339722	0.920902	0.589459	0.985732	1	9617	tags=36%, list=30%, signal=51%
18.8	.Protein_modification.S-glutathionylation	68	0.302657	0.913138	0.630542	0.990698	1	4843	tags=28%, list=15%, signal=33%
16.4	.RNA_processing.pre-mRNA_splicing	200	0.269112	0.910261	0.695371	0.982009	1	12458	tags=48%, list=38%, signal=77%
6.3	.Nucleotide_metabolism.deoxynucleotides	24	0.357458	0.902329	0.599715	0.986605	1	8649	tags=46%, list=27%, signal=62%
16.11	.RNA_processing.messenger_ribonucleoparticle_(mRNP)_export	31	0.33631	0.889287	0.630252	1	1	11684	tags=52%, list=36%, signal=80%
16.1	.RNA_processing.RNA_5'-end_cap_adding	31	0.336563	0.885702	0.632514	0.998755	1	5351	tags=23%, list=16%, signal=27%
2.3	.Cellular_respiration.tricarboxylic_acid_cycle	54	0.297806	0.881758	0.662321	0.992767	1	10559	tags=50%, list=32%, signal=74%
6.1	.Nucleotide_metabolism.purines	73	0.285291	0.878346	0.681988	0.985684	1	7315	tags=32%, list=22%, signal=41%
19.1	.Protein_homeostasis.protein_quality_control	166	0.259637	0.873138	0.750281	0.983448	1	8788	tags=36%, list=27%, signal=49%
5.7	.Lipid_metabolism.lipid_degradation	130	0.266859	0.858743	0.748858	1	1	3600	tags=15%, list=11%, signal=16%
13.3	.Cell_cycle_organisation.mitosis_and_meiosis	182	0.251359	0.84723	0.789021	1	1	9289	tags=35%, list=29%, signal=48%
20.2	.Cytoskeleton_organisation.microfilament_network	166	0.253951	0.845756	0.779221	1	1	6407	tags=23%, list=20%, signal=29%
7.8	.Coenzyme_metabolism.prenylquinone_biosynthesis	24	0.332245	0.841165	0.683599	0.999133	1	9017	tags=46%, list=28%, signal=63%
50.4	.Enzyme_classification.EC_4_lyases	48	0.293306	0.83791	0.71301	0.991766	1	2359	tags=8%, list=7%, signal=9%
1.3	Photosynthesis.photorespiration	25	0.330677	0.837113	0.693997	0.979553	1	6535	tags=28%, list=20%, signal=35%
5.2	.Lipid_metabolism.glycerolipid_biosynthesis	105	0.257695	0.820513	0.80891	0.999614	1	5237	tags=19%, list=16%, signal=23%
6.2	.Nucleotide_metabolism.pyrimidines	41	0.287223	0.800819	0.787795	1	1	4272	tags=22%, list=13%, signal=25%
16.5	.RNA_processing.mRNA_modification	28	0.301489	0.790313	0.795389	1	1	4527	tags=18%, list=14%, signal=21%
13.1	.Cell_cycle_organisation.cell_cycle_control	115	0.242991	0.783603	0.874272	1	1	9370	tags=32%, list=29%, signal=45%
10.6	.Redox_homeostasis.cytosol/mitochondrion/nucleus_redox_homeostasis	16	0.326488	0.76306	0.794603	1	1	2132	tags=13%, list=7%, signal=13%
17.3	.Protein_biosynthesis.mRNA_quality_control	48	0.260873	0.754517	0.83355	1	1	138	tags=2%, list=0%, signal=2%
13.4	.Cell_cycle_organisation.cytokinesis	84	0.241267	0.748706	0.893921	1	1	7240	tags=25%, list=22%, signal=32%
14.3	.DNA_damage_response.homologous_recombination_repair_(HR)	35	0.275316	0.747662	0.84478	1	1	7148	tags=26%, list=22%, signal=33%
15.6	.RNA_biosynthesis.organelle_machinery	60	0.254948	0.746805	0.888338	1	1	9178	tags=35%, list=28%, signal=49%
20.1	.Cytoskeleton_organisation.microtubular_network	141	0.228667	0.745763	0.932802	1	1	7006	tags=26%, list=22%, signal=32%
27.4	.Multi-process_regulation.Rop-GTPase_regulatory_system	80	0.24104	0.734482	0.908755	1	1	5434	tags=23%, list=17%, signal=27%
7.5	.Coenzyme_metabolism.tetrahydrofolate_biosynthesis	21	0.29045	0.70836	0.870482	1	1	6322	tags=24%, list=19%, signal=30%
27.5	.Multi-process_regulation.phosphoinositide_lipid_regulatory_system	93	0.218719	0.683326	0.968009	1	1	10189	tags=38%, list=31%, signal=55%
23.3	.Protein_translocation.endoplasmic_reticulum	41	0.240428	0.669316	0.929427	1	1	8310	tags=27%, list=26%, signal=36%
2.2	.Cellular_respiration.pyruvate_oxidation	17	0.272321	0.647375	0.913979	1	1	10659	tags=53%, list=33%, signal=79%
23.4	.Protein_translocation.peroxisome	29	0.230354	0.603635	0.956772	1	1	12160	tags=45%, list=37%, signal=72%
27.7	.Multi-process_regulation.Target_Of_Rapamycin_(TOR)_signalling	15	0.249353	0.560118	0.965463	1	1	9866	tags=33%, list=30%, signal=48%
12.4	.Chromatin_organisation.chromatin_remodeling_complexes	72	0.175314	0.539424	0.998733	1	1	7653	tags=15%, list=24%, signal=20%
15.1	.RNA_biosynthesis.DNA-dependent_RNA_polymerase_(Pol)_complexes	34	0.200543	0.538889	0.98892	1	1	11054	tags=38%, list=34%, signal=58%
13.6	.Cell_cycle_organisation.organelle_division	32	0.19632	0.528692	0.990237	1	1	8336	tags=22%, list=26%, signal=29%
18.12	.Protein_modification.protein_folding	65	0.173792	0.517456	1	1	1	8655	tags=23%, list=27%, signal=31%
22.4	.Vesicle_trafficking.Coat_protein_II_(COPII)_coatomer_machinery	26	0.115335	0.296033	1	1	1	13034	tags=38%, list=40%, signal=64%
note: Data from PRJNA283053 were used for GSEA.
